# Supplementary material for: Three new species of Columnea (Gesneriaceae) from the western Andean slopes of Ecuador and Colombia
Source: PhytoKeys. 2021 Sep 20;182:67–82. doi: 10.3897/phytokeys.182.69016 (PMC8476484; doi:10.3897/phytokeys.182.69016)
Supplement: XML Treatment for Columnea tecta [file phytokeys.182.69016-treatment3.xml]

<!DOCTYPE tp:taxon-treatment
  PUBLIC "-//TaxonX//DTD Taxonomic Treatment Publishing DTD v0 20100105//EN" "tax-treatment-NSO.dtd">
<tp:taxon-treatment xmlns:tp="http://www.plazi.org/taxpub"><tp:treatment-meta><kwd-group><label>Taxon classification</label><kwd><named-content xmlns:xlink="http://www.w3.org/1999/xlink" content-type="kingdom">Plantae</named-content></kwd><kwd><named-content xmlns:xlink="http://www.w3.org/1999/xlink" content-type="order">Lamiales</named-content></kwd><kwd><named-content xmlns:xlink="http://www.w3.org/1999/xlink" content-type="family">Gesneriaceae</named-content></kwd></kwd-group><mixed-citation publication-type="journal"><person-group><name><surname>Clark</surname><given-names>John L.</given-names></name><name><surname>Tobar</surname><given-names>Francisco</given-names></name><name><surname>Clavijo</surname><given-names>Laura</given-names></name><name><surname>Perret</surname><given-names>Mathieu</given-names></name><name><surname>Graham</surname><given-names>Catherine Helen</given-names></name></person-group><article-title>Three new species of <italic><tp:taxon-name><tp:taxon-name-part taxon-name-part-type="genus" reg="Columnea">Columnea</tp:taxon-name-part></tp:taxon-name></italic> (<tp:taxon-name><tp:taxon-name-part taxon-name-part-type="family">Gesneriaceae</tp:taxon-name-part></tp:taxon-name>) from the western Andean slopes of Ecuador and Colombia</article-title><source>PhytoKeys</source><day>20</day><month>9</month><year>2021</year><volume>182</volume><fpage>67</fpage><lpage>82</lpage><pub-id pub-id-type="doi">10.3897/phytokeys.182.69016</pub-id></mixed-citation></tp:treatment-meta><tp:nomenclature><tp:taxon-name>
            <object-id xmlns:xlink="http://www.w3.org/1999/xlink" content-type="arpha" xlink:type="simple">85FF799B-EF65-5EB0-8CCB-110C1D62AA52</object-id>
            <tp:taxon-name-part taxon-name-part-type="genus" reg="Columnea">Columnea</tp:taxon-name-part>
            <tp:taxon-name-part taxon-name-part-type="species" reg="tecta">tecta</tp:taxon-name-part>
            <object-id xmlns:xlink="http://www.w3.org/1999/xlink" content-type="ipni" xlink:type="simple">urn:lsid:ipni.org:names:77219741-1</object-id>
          </tp:taxon-name><tp:taxon-authority>J.L. Clark &amp; Clavijo</tp:taxon-authority><tp:taxon-status xmlns:xlink="http://www.w3.org/1999/xlink" xlink:type="simple">sp. nov.</tp:taxon-status><xref ref-type="fig" rid="F7">Fig. 7</xref></tp:nomenclature><tp:treatment-sec sec-type="diagnosis" id="SECID0EMAAG"><title>Diagnosis.</title><p>Differs from <italic><tp:taxon-name><tp:taxon-name-part taxon-name-part-type="genus" reg="Columnea">Columnea</tp:taxon-name-part><tp:taxon-name-part taxon-name-part-type="species" reg="picta">picta</tp:taxon-name-part></tp:taxon-name></italic> by a nearly tubular corolla (vs. deeply bilabiate corolla) that is equal to or shorter than the calyx lobes (vs. corolla that extends beyond the calyx lobes).</p></tp:treatment-sec><tp:treatment-sec sec-type="material" id="SECID0E4AAG"><title>Type.</title><p>Ecuador Esmeraldas: cantón San Lorenzo, remnant patch of forest along highway Ibarra-San Lorenzo, between the towns of Durango and Alto Tambo, <named-content xmlns:xlink="http://www.w3.org/1999/xlink" content-type="dwc:verbatimCoordinates" xlink:type="simple"><named-content content-type="geo-json" specific-use="{&#34;type&#34;:&#34;Point&#34;,&#34;coordinates&#34;:[-78.560556,0.955833]}" id="NCID0EGBAG" xlink:type="simple">0°57'21"N, 78°33'38"W</named-content></named-content>, 664 m, 3 Jun 2009, <italic>J.L. Clark &amp; 2009 Gesneriad Research Expedition Participants 11104</italic> (holotype: US [3693986]; isotypes: MO, NY, QCNE, SEL).</p></tp:treatment-sec><tp:treatment-sec sec-type="description" id="SECID0ENBAG"><title>Description.</title><p>Facultative epiphyte with dorsiventral shoots to 1.5 m long, subwoody, suffrutescent, glabrescent below, sparsely pilose above; internodes 5–10 cm near base, then clustered at branch apex. Leaves opposite, strongly anisophyllous, papyraceous when dry; larger leaf nearly sessile, petioles succulent, 0.3–0.8 cm long, glabrous; blade asymmetric, broadly oblanceolate, 7–30 × 3–6.6 cm, base oblique, apex acuminate, margin serrate, adaxially uniformly green with bright red apex, glabrous, abaxially light green with bright red apex, sparsely pilose along the venation, lateral veins 7–14, primary vein bright red, secondary veins red at base and green adaxially; smaller leaf sessile and often clasping the base of the stem; blade asymmetric, lanceolate 0.5–1.5 × 0.4–0.5 cm, base oblique, apex acuminate, margin serrate, green with red apex on both sides, adaxially glabrous, abaxially sparsely pilose. Inflorescence reduced, appearing in clusters of 1–4 axially flowers; peduncles absent or highly reduced (&lt; 0.2 cm long); bracts 1–2, light green, oblanceolate, 0.7–1 × 0.2–0.3 cm, glabrous on both sides. Flowers subtended by elongate pedicels, 1.5–2.4 cm long, sparsely pilose, with enations near the apex; calyx lobes 5, nearly free, mostly equal in size and shape, dorsal lobe slightly smaller, 1.5–2.3 × 1–2 cm, ovate, apex acute, margin serrate, yellow with red splotches in the center, inner and outer surfaces sparsely pilose; corolla tubular and erect, 1–1.9 cm long, outer and inner surfaces pilose, limb shallowly bilabiate, mostly yellow with red striations on lateral and ventral lobes, corolla lobes 0.2–0.5 × 0.2–0.4 cm. Androecium of 4 stamens, filaments connate at the base for 0.1–0.3 cm and forming a filament curtain, free portion of filaments ca. 1.5 cm long, glabrous; anthers longer than broad, ca. 2 × 1.5 mm, dehiscing by longitudinal slits; staminode absent; nectary a bilobed dorsal gland, glabrous; ovary superior, densely pilose, 0.2–0.4 × 0.2 cm, style ca. 1.4 cm long, glabrous, stigma included and shallowly bifid. Fruit an indehiscent oblong white berry, 1.2 × 0.72 cm.</p></tp:treatment-sec><tp:treatment-sec sec-type="phenology" id="SECID0ESBAG"><title>Phenology.</title><p>This species was documented with flowers in June and May. Fruits have been recorded in June.</p></tp:treatment-sec><tp:treatment-sec sec-type="etymology" id="SECID0EXBAG"><title>Etymology.</title><p>The specific epithet <tp:taxon-name><tp:taxon-name-part taxon-name-part-type="genus" reg="Columnea"/><tp:taxon-name-part taxon-name-part-type="species" reg="tecta">tecta</tp:taxon-name-part></tp:taxon-name> refers to the “hidden” or relatively short corolla tube that does not exceed the length of the calyx lobes, an unusual character in <italic><tp:taxon-name><tp:taxon-name-part taxon-name-part-type="genus" reg="Columnea">Columnea</tp:taxon-name-part></tp:taxon-name></italic>.</p></tp:treatment-sec><tp:treatment-sec sec-type="distribution" id="SECID0ENCAG"><title>Distribution and preliminary assessment of conservation status.</title><p>This species has not been found in any formally protected areas. According to the IUCN Red List criteria (<xref ref-type="bibr" rid="B4">IUCN 2001</xref>) for limited geographic range (B2a, less than five locations) and considering the uncertain future of habitat conservation of western Andean forests, <italic><tp:taxon-name><tp:taxon-name-part taxon-name-part-type="genus" reg="Columnea">Columnea</tp:taxon-name-part><tp:taxon-name-part taxon-name-part-type="species" reg="tecta">tecta</tp:taxon-name-part></tp:taxon-name></italic> should be listed in the category Endangered (<abbrev xmlns:xlink="http://www.w3.org/1999/xlink" xlink:title="Endangered" id="ABBRID0ECDAG" xlink:type="simple">EN</abbrev>).</p></tp:treatment-sec><tp:treatment-sec sec-type="comments" id="SECID0EGDAG"><title>Comments.</title><p><italic><tp:taxon-name><tp:taxon-name-part taxon-name-part-type="genus" reg="Columnea">Columnea</tp:taxon-name-part><tp:taxon-name-part taxon-name-part-type="species" reg="tecta">tecta</tp:taxon-name-part></tp:taxon-name></italic> is readily distinguished from all other congeners by relatively short corollas that barely exceed the length of the calyx lobes (Fig. <xref ref-type="fig" rid="F7">7</xref>). The corollas of <italic><tp:taxon-name><tp:taxon-name-part taxon-name-part-type="genus" reg="Columnea">Columnea</tp:taxon-name-part><tp:taxon-name-part taxon-name-part-type="species" reg="tecta">tecta</tp:taxon-name-part></tp:taxon-name></italic> have limbs that are shallowly bilabiate (Fig. <xref ref-type="fig" rid="F7">7A</xref>) in contrast to the deeply bilabiate corollas of <italic><tp:taxon-name><tp:taxon-name-part taxon-name-part-type="genus" reg="Columnea">Columnea</tp:taxon-name-part><tp:taxon-name-part taxon-name-part-type="species" reg="picta">picta</tp:taxon-name-part></tp:taxon-name></italic> (Fig. <xref ref-type="fig" rid="F6">6A</xref>). <italic><tp:taxon-name><tp:taxon-name-part taxon-name-part-type="genus" reg="Columnea">Columnea</tp:taxon-name-part><tp:taxon-name-part taxon-name-part-type="species" reg="tecta">tecta</tp:taxon-name-part></tp:taxon-name></italic> and <italic><tp:taxon-name><tp:taxon-name-part taxon-name-part-type="genus" reg="Columnea">C.</tp:taxon-name-part><tp:taxon-name-part taxon-name-part-type="species" reg="picta">picta</tp:taxon-name-part></tp:taxon-name></italic> are vegetatively similar by the presence of a dorsiventral habit with red apices on both leaf surfaces. The corolla tubes of <italic><tp:taxon-name><tp:taxon-name-part taxon-name-part-type="genus" reg="Columnea">C.</tp:taxon-name-part><tp:taxon-name-part taxon-name-part-type="species" reg="tecta">tecta</tp:taxon-name-part></tp:taxon-name></italic> are short (less than the length of the calyx lobes and shallowly bilabiate) relative to the longer corolla tubes of <italic><tp:taxon-name><tp:taxon-name-part taxon-name-part-type="genus" reg="Columnea">C.</tp:taxon-name-part><tp:taxon-name-part taxon-name-part-type="species" reg="picta">picta</tp:taxon-name-part></tp:taxon-name></italic> (exceeding the length of the calyx lobes and deeply bilabiate). <italic><tp:taxon-name><tp:taxon-name-part taxon-name-part-type="genus" reg="Columnea">Columnea</tp:taxon-name-part><tp:taxon-name-part taxon-name-part-type="species" reg="tecta">tecta</tp:taxon-name-part></tp:taxon-name></italic> differs from <italic><tp:taxon-name><tp:taxon-name-part taxon-name-part-type="genus" reg="Columnea">C.</tp:taxon-name-part><tp:taxon-name-part taxon-name-part-type="species" reg="angulata">angulata</tp:taxon-name-part></tp:taxon-name></italic> by a straight orientation of the corolla relative to the calyx (vs. oblique to perpendicular in <italic><tp:taxon-name><tp:taxon-name-part taxon-name-part-type="genus" reg="Columnea">C.</tp:taxon-name-part><tp:taxon-name-part taxon-name-part-type="species" reg="angulata">angulata</tp:taxon-name-part></tp:taxon-name></italic>).</p><fig id="F6" position="float" orientation="portrait"><object-id xmlns:xlink="http://www.w3.org/1999/xlink" content-type="doi" xlink:type="simple">10.3897/phytokeys.182.69016.figure6</object-id><object-id xmlns:xlink="http://www.w3.org/1999/xlink" content-type="arpha" xlink:type="simple">DD91207D-C7F4-5376-9053-4749A20957E1</object-id><label>Figure 6.</label><caption><p><italic><tp:taxon-name><tp:taxon-name-part taxon-name-part-type="genus" reg="Columnea">Columnea</tp:taxon-name-part><tp:taxon-name-part taxon-name-part-type="species" reg="picta">picta</tp:taxon-name-part></tp:taxon-name></italic> H. Karst <bold>A</bold> lateral view of flower featuring deeply bilobed corolla <bold>B</bold> ventral view of flower during anthesis <bold>C</bold> mature flower featuring curled lower lobe <bold>D</bold> dorsiventral habit (<bold>A, B</bold> from <italic>J.L. Clark &amp; L. Jost 16301</italic><bold>C</bold> from <italic>J.L. Clark et al. 15393</italic><bold>D</bold> from <italic>J.L. Clark, M. Mailloux &amp; S. Seger 7942</italic>). Photos by J.L. Clark.</p></caption><graphic xmlns:xlink="http://www.w3.org/1999/xlink" xlink:href="phytokeys-182-067-g006.jpg" position="float" orientation="portrait" xlink:type="simple" id="oo_590854.jpg"><uri content-type="original_file" xlink:type="simple">https://binary.pensoft.net/fig/590854</uri></graphic></fig><fig id="F7" position="float" orientation="portrait"><object-id xmlns:xlink="http://www.w3.org/1999/xlink" content-type="doi" xlink:type="simple">10.3897/phytokeys.182.69016.figure7</object-id><object-id xmlns:xlink="http://www.w3.org/1999/xlink" content-type="arpha" xlink:type="simple">E5111842-49E6-51D8-A7BB-4E563109C691</object-id><label>Figure 7.</label><caption><p><italic><tp:taxon-name><tp:taxon-name-part taxon-name-part-type="genus" reg="Columnea">Columnea</tp:taxon-name-part><tp:taxon-name-part taxon-name-part-type="species" reg="tecta">tecta</tp:taxon-name-part></tp:taxon-name></italic> J.L. Clark &amp; Clavijo <bold>A</bold> mature flower with lateral calyx lobe pulled back <bold>B</bold> Oblong white berry <bold>C</bold> mature flower <bold>D</bold> dorsiventral habit (<bold>A–D</bold> from <italic>J.L. Clark et al. 13433</italic>). Photos by J.L. Clark.</p></caption><graphic xmlns:xlink="http://www.w3.org/1999/xlink" xlink:href="phytokeys-182-067-g007.jpg" position="float" orientation="portrait" xlink:type="simple" id="oo_590855.jpg"><uri content-type="original_file" xlink:type="simple">https://binary.pensoft.net/fig/590855</uri></graphic></fig></tp:treatment-sec><tp:treatment-sec sec-type="material" id="SECID0EWJAG"><title>Specimens examined.</title><p>Colombia Nariño: municipio Barbacoas, corregimiento El Diviso, western slopes of the Cordillera Occidental, trail from El Diviso towards Río Güiza, <named-content xmlns:xlink="http://www.w3.org/1999/xlink" content-type="dwc:verbatimCoordinates" xlink:type="simple"><named-content content-type="geo-json" specific-use="{&#34;type&#34;:&#34;Point&#34;,&#34;coordinates&#34;:[-78.195833,1.355833]}" id="NCID0E6JAG" xlink:type="simple">1°21'21"N, 78°11'45"W</named-content></named-content>, 404 m, 13 May 2013, <italic>J.L. Clark, L. Clavijo, O. Marín &amp; M. Flores 13433</italic> (COL, CUVC); Altaquer to Junín, near Altaquer, 10 May 1972, <italic>H. Wiehler, R.L. Dressler, N.H. Williams &amp; N.F. Williams 72222</italic> (SEL).</p></tp:treatment-sec><ref-list><ref id="B4"><mixed-citation xmlns:xlink="http://www.w3.org/1999/xlink" xlink:type="simple"><institution xlink:type="simple">IUCN [Species Survival Commission]</institution> (<year>2001</year>) IUCN Red List Categories and Criteria: Version 3.1. IUCN, Gland and Cambridge.</mixed-citation></ref></ref-list></tp:taxon-treatment>
